# Supplementary material for: Impact of stress and coping strategies on quality of life in hematological malignancies: A cross-sectional study
Source: PLoS One. 2025 Sep 8;20(9):e0331865. doi: 10.1371/journal.pone.0331865 (PMC12416831; doi:10.1371/journal.pone.0331865)
Supplement: S1 Data — (XLSX) [file pone.0331865.s003.xlsx]

## Sheet: Sheet1
Age	Sex	Education level	Marital status	Place of Residence	Clinical information at study entry	Type of insurance	qol1	qol2	qol3	qol4	qol5	qol6	qol7	qol8	qol9	qol10	qol11	qol12	qol13	qol14	qol15	qol16	qol17	qol18	qol19	qol20	qol21	qol22	qol23	qol24	qol25	qol26	qol27	qol28	qol29	qol30	mcmq1	mcmq2	mcmq3	mcmq4	mcmq5	mcmq6	mcmq7	mcmq8	mcmq9	mcmq10	mcmq11	mcmq12	mcmq13
52	1	2	1	4	1	2	2	1	1	1	1	1	1	1	1	2	1	1	1	1	1	2	1	1	1	1	1	1	1	1	2	4	4	4	7	7	1	1	1	4	4	2	2	2	2	1	2	3	4
54	1	2	1	2	1	1	2	3	2	2	1	2	2	1	2	2	1	2	2	1	1	1	1	2	1	1	2	1	2	1	1	2	2	3	4	4	1	3	2	4	4	2	3	4	3	1	4	2	4
34	1	4	1	1	1	1	1	1	1	1	1	1	2	1	1	2	1	1	1	1	1	1	2	1	1	1	1	1	2	1	1	1	1	1	6	6	1	4	1	4	3	1	1	4	3	2	4	1	4
64	2	4	1	1	1	1	1	2	1	2	1	1	1	1	1	2	3	3	2	1	1	1	1	2	1	1	1	1	3	1	2	2	3	1	5	6	1	1	1	4	2	1	3	4	4	2	4	1	4
57	1	2	1	4	1	2	3	4	2	2	1	3	3	1	1	3	1	4	1	1	1	1	1	3	1	3	3	3	3	4	3	4	4	4	6	1	3	1	3	2	1	3	3	2	3	4	2	4	4
64	1	2	1	4	1	2	4	4	2	2	2	3	3	2	1	3	4	4	2	1	1	1	1	3	1	3	2	3	3	3	4	4	4	4	2	4	2	3	3	3	2	3	4	2	3	4	2	4	3
56	1	3	1	1	1	1	2	2	1	1	1	2	3	1	2	2	1	2	1	1	1	1	1	1	1	2	1	1	2	2	2	2	2	2	4	4	3	2	2	4	2	2	2	3	4	3	4	2	4
41	2	4	1	2	1	1	4	4	1	1	1	3	1	1	1	2	2	2	1	1	2	1	2	2	1	1	3	3	4	2	2	2	3	2	5	6	2	2	2	3	2	2	3	2	3	3	2	3	4
42	2	2	1	1	1	1	2	2	1	1	1	1	2	1	1	2	2	2	1	1	1	1	1	2	1	1	3	3	3	2	2	3	2	4	5	5	2	1	2	2	3	2	2	2	3	2	1	3	4
67	2	2	2	4	1	2	1	1	1	1	1	1	2	1	1	2	2	1	1	1	1	1	1	1	1	1	2	3	2	2	2	2	3	3	5	5	1	1	1	4	2	1	1	1	4	4	3	3	3
65	2	3	1	4	1	2	4	4	4	4	4	4	4	1	4	4	4	4	2	1	1	4	1	4	4	4	4	4	4	4	4	4	4	4	1	1	2	3	2	3	3	3	1	4	4	2	4	2	3
55	2	4	1	1	1	1	2	1	1	1	1	2	2	1	1	1	1	2	2	2	1	1	1	2	1	1	1	2	1	1	1	3	4	2	5	5	1	2	2	4	3	1	3	3	2	2	3	2	4
54	1	2	1	3	1	2	1	2	1	2	1	1	1	1	1	1	1	2	1	1	1	1	1	2	1	1	1	2	2	1	2	2	2	3	5	5	1	1	1	4	2	1	4	3	3	3	4	4	4
36	2	4	1	1	1	1	2	1	1	1	1	1	1	1	1	1	1	1	1	1	1	1	1	1	1	1	1	2	2	1	1	2	2	2	6	6	2	2	2	4	3	1	2	3	3	2	3	2	4
46	2	2	1	4	1	2	2	2	1	1	1	1	2	1	1	2	2	2	1	1	1	1	1	2	2	1	2	2	2	2	1	4	2	4	4	5	3	2	1	4	4	1	2	3	2	2	3	2	4
72	2	2	1	2	1	1	2	2	1	1	1	1	1	1	1	2	1	2	1	1	1	1	1	2	1	1	1	2	1	2	2	2	2	2	4	5	1	1	1	4	3	1	1	1	3	1	3	3	4
74	2	1	4	4	1	2	2	2	1	1	1	2	2	1	1	1	1	1	1	1	1	1	1	1	1	1	1	1	1	1	1	1	1	1	5	5	2	2	2	4	3	1	2	2	4	1	4	3	4
34	1	4	2	4	1	2	2	3	3	3	1	2	4	2	2	2	2	2	2	2	1	1	1	3	2	1	1	1	1	2	3	4	3	3	4	4	4	2	1	4	2	1	4	4	2	3	4	1	4
36	2	2	3	4	1	2	2	2	1	2	1	2	2	2	2	2	1	1	1	2	2	1	1	2	2	2	2	2	3	2	2	2	2	2	5	5	1	1	2	3	2	2	2	2	2	2	2	3	2
64	1	3	1	1	1	2	4	4	4	4	4	3	3	2	2	3	2	2	2	2	1	1	2	2	2	1	1	2	1	2	1	3	4	2	4	4	3	2	2	3	2	2	3	2	2	3	3	3	3
49	2	3	1	4	1	2	3	3	2	1	2	3	4	2	2	1	2	1	2	1	2	2	2	1	4	2	2	3	2	2	3	3	3	3	3	4	2	2	2	3	2	2	2	2	3	3	3	3	4
63	2	2	1	3	1	2	2	1	1	2	1	1	1	1	2	2	1	1	2	2	1	1	1	1	2	1	1	2	3	1	3	3	2	3	4	4	4	2	2	4	1	2	3	1	3	3	3	3	2
38	1	4	2	1	1	1	2	2	1	1	1	2	1	1	1	2	2	1	1	1	1	1	2	2	1	2	2	2	2	2	2	2	1	2	5	5	3	2	2	3	2	2	3	2	3	3	4	3	3
67	2	2	1	2	1	1	1	2	1	1	1	1	1	2	1	1	1	1	1	1	1	1	1	1	1	1	1	1	1	1	1	3	2	2	7	7	2	2	2	4	4	2	3	3	3	3	3	1	4
72	2	2	4	4	1	2	1	1	1	1	1	1	1	1	1	1	1	1	1	1	1	1	1	1	1	1	1	1	1	1	1	2	1	2	5	4	1	1	1	4	2	1	3	3	2	1	4	4	4
66	2	2	1	4	1	2	2	2	1	1	1	1	2	1	1	3	1	1	1	1	1	2	1	1	1	1	1	1	2	1	1	2	2	2	2	2	2	2	2	3	2	2	2	3	3	3	4	1	4
57	1	4	1	1	1	1	3	3	2	2	1	2	3	1	1	3	3	3	2	2	2	2	2	3	4	3	2	4	3	4	3	4	4	4	4	3	1	1	2	3	2	2	1	3	2	3	1	3	3
73	2	2	1	1	1	1	3	3	2	3	2	2	3	1	2	3	2	3	2	1	1	1	1	2	2	1	2	2	1	1	2	2	2	1	4	4	1	3	1	4	2	2	2	3	3	4	4	2	4
59	1	2	1	4	2	2	4	3	1	2	1	2	2	1	1	3	3	3	3	2	2	1	1	2	1	1	4	2	2	3	2	4	3	3	2	3	2	2	2	3	3	1	3	3	3	2	4	2	4
33	2	3	1	4	1	3	1	1	1	1	1	1	1	1	1	1	1	1	1	1	1	1	1	1	1	1	1	1	2	1	1	1	1	2	7	7	1	2	1	3	3	1	2	2	3	1	3	3	4
56	2	2	1	4	1	3	2	1	1	2	1	1	1	1	1	2	1	1	1	1	1	1	1	2	1	1	1	1	1	1	1	2	1	3	6	6	2	1	1	2	3	1	1	3	3	3	4	3	4
46	2	3	1	4	1	3	1	1	1	1	1	1	2	1	1	2	2	1	2	1	1	1	1	1	1	1	2	2	1	1	2	2	2	2	5	5	2	2	2	3	2	2	3	3	2	3	3	3	4
77	2	4	1	1	1	1	1	2	1	2	1	1	1	1	1	1	1	2	2	1	1	1	1	2	1	1	1	2	1	1	1	2	2	1	3	3	2	1	1	4	3	3	2	2	4	3	4	2	3
31	2	2	1	2	1	2	3	2	1	1	1	2	2	1	1	4	2	2	2	1	1	1	1	2	2	1	2	2	4	2	1	2	2	4	5	5	2	1	2	4	3	1	3	2	2	2	2	3	4
58	2	3	1	1	1	2	1	1	1	1	1	1	2	1	1	1	2	2	1	1	1	1	1	1	1	1	1	1	1	1	1	2	1	4	5	5	2	3	1	4	3	1	1	2	3	1	4	2	4
78	1	2	1	4	1	2	3	2	1	2	1	2	1	1	2	3	3	2	2	1	1	1	1	1	1	2	1	2	2	2	2	2	2	2	3	3	3	3	1	3	3	2	2	2	3	3	4	4	4
58	2	2	1	4	1	2	2	2	1	3	1	1	2	1	1	1	2	2	2	1	1	1	1	2	1	1	1	1	2	1	1	2	1	2	4	4	2	1	1	2	2	2	2	3	3	2	2	3	4
69	2	2	1	4	1	2	3	3	2	3	1	3	3	2	2	4	1	3	3	1	1	1	1	3	2	1	2	2	2	1	1	2	3	4	4	3	3	2	3	3	2	2	2	2	2	3	3	4	2
72	2	2	1	2	1	1	3	2	2	1	1	3	4	3	1	2	2	2	1	1	1	1	2	2	1	1	1	1	3	1	2	1	1	2	4	4	1	3	1	4	4	1	4	3	3	2	4	1	4
44	2	2	1	4	2	2	4	3	2	1	1	1	1	3	2	2	1	2	1	2	1	2	1	2	2	1	1	1	1	2	2	4	3	4	3	5	2	1	2	3	3	2	3	3	3	3	2	4	4
55	1	2	1	4	2	2	4	4	1	3	1	4	4	2	2	4	3	4	3	2	2	2	1	3	3	2	4	2	3	3	1	4	4	4	1	1	3	2	2	4	2	1	4	2	4	3	3	3	4
55	2	3	1	1	1	1	2	2	1	1	1	1	2	2	1	2	1	2	2	2	1	1	1	2	1	1	1	1	2	2	2	1	2	2	4	4	1	1	1	4	2	2	2	2	2	2	4	1	4
69	2	2	1	4	1	2	3	2	1	2	2	1	2	1	1	2	2	2	3	2	1	1	1	2	1	1	2	2	1	2	1	2	2	2	4	4	1	1	1	3	4	2	4	4	3	2	3	1	4
34	1	4	1	2	1	1	4	4	2	2	2	4	4	4	3	4	2	4	2	2	2	2	1	4	2	2	2	2	2	1	4	4	3	3	5	5	2	2	1	3	3	1	3	3	2	3	4	3	4
45	1	4	1	2	1	1	2	2	1	2	1	4	4	2	2	2	2	2	2	2	2	1	2	2	2	1	2	2	1	2	1	2	2	3	4	5	3	2	2	4	3	2	3	4	2	2	3	3	4
73	2	3	1	1	2	2	2	2	1	1	1	1	2	2	1	2	1	3	1	1	2	2	2	2	1	1	1	1	3	2	2	3	1	3	5	4	2	3	2	2	3	1	2	2	4	2	4	3	3
61	2	3	1	2	2	1	3	2	1	1	2	3	3	1	2	2	1	2	2	1	1	2	2	2	3	1	0	0	2	0	0	3	3	3	6	6	1	1	1	4	3	2	3	3	4	3	4	3	4
68	2	2	1	4	2	2	2	2	1	3	1	2	3	2	1	3	1	2	4	2	1	1	1	2	1	1	1	1	2	1	1	1	4	1	3	3	3	1	1	4	1	3	1	2	3	4	4	4	3
71	2	2	1	4	1	2	2	2	2	2	2	3	3	2	2	3	2	4	2	2	2	2	2	3	2	2	1	2	2	2	3	3	3	3	7	7	2	2	2	3	4	2	2	4	3	2	3	3	4
42	1	2	4	4	1	2	2	2	1	1	1	1	1	2	2	3	2	2	2	1	1	1	1	2	2	1	1	2	1	2	2	3	2	4	5	5	1	2	2	4	2	2	2	2	2	1	3	1	4
46	2	3	1	4	1	2	2	2	1	2	1	1	1	2	2	2	2	2	2	1	1	1	2	2	2	1	2	2	2	3	2	2	2	3	4	4	1	2	2	2	4	2	2	2	2	3	3	2	3
21	2	4	2	4	1	3	1	2	1	1	1	2	2	2	1	2	1	1	2	2	1	1	2	2	2	1	1	1	1	2	1	1	2	1	6	6	1	1	2	4	3	1	3	2	1	4	4	3	4
34	2	4	1	4	1	2	2	2	1	2	1	4	4	3	3	3	2	2	2	2	1	3	1	2	3	2	1	2	1	2	2	2	4	2	4	4	2	2	2	3	2	2	2	2	4	3	3	3	4
85	2	2	1	4	2	2	2	2	1	1	2	1	1	2	2	3	2	2	2	1	1	2	1	2	2	2	1	1	2	2	2	2	3	3	1	2	1	2	3	3	4	4	3	4	3	2	3	3	3
63	2	3	1	4	4	3	4	4	4	4	2	4	4	4	4	4	4	4	2	2	2	2	2	4	2	1	4	4	4	4	1	4	4	4	4	4	1	1	2	3	3	3	4	2	2	3	3	3	3
20	2	3	2	4	1	2	1	1	1	1	1	2	1	2	2	2	1	2	2	2	2	1	1	1	2	1	1	1	2	1	1	2	1	4	6	6	2	2	1	4	3	1	4	4	2	2	4	3	4
40	2	2	1	4	1	2	3	3	2	2	2	3	4	2	2	3	4	3	3	3	3	1	3	4	3	3	3	3	3	3	3	4	3	4	3	3	2	2	2	3	2	2	2	2	3	3	3	3	3
58	2	2	1	3	1	3	2	2	1	1	1	3	3	2	1	2	4	3	1	1	1	4	1	2	1	2	1	1	3	1	1	2	3	1	5	5	1	1	1	4	2	1	4	4	4	2	4	3	4
47	1	3	1	1	1	2	4	4	2	4	4	4	4	2	3	4	4	4	3	3	2	4	2	4	3	2	4	3	3	3	4	4	4	4	5	4	1	1	1	3	2	2	2	2	2	2	3	3	4
40	1	4	1	4	1	2	2	2	1	1	1	1	2	1	2	3	3	3	2	1	2	2	2	2	2	1	2	2	2	2	2	3	3	4	5	5	2	2	2	2	2	2	2	2	2	3	4	3	3
34	2	4	1	1	1	2	2	2	2	2	1	1	2	2	2	2	1	2	2	2	2	2	1	2	2	1	1	1	2	1	1	1	2	1	4	4	3	1	2	4	4	1	3	3	2	3	4	3	4
65	1	1	1	4	1	2	3	4	1	1	1	2	3	2	1	3	4	1	3	2	2	3	1	2	1	2	2	2	3	4	1	2	2	3	4	5	2	3	3	2	4	2	2	3	1	3	3	4	4
34	2	2	1	4	1	2	4	3	2	3	3	4	4	3	3	4	4	4	4	4	4	3	2	4	3	4	4	4	4	4	4	4	4	4	1	1	4	1	3	1	2	4	1	1	3	2	1	3	2
53	1	2	1	4	1	2	3	4	4	4	4	3	3	2	2	3	3	3	4	4	4	4	2	4	4	1	4	4	4	4	4	4	4	4	2	1	4	3	3	3	1	2	2	2	2	3	3	4	3
36	1	3	2	1	1	3	2	3	2	2	1	1	2	1	2	2	2	3	4	1	1	2	3	3	1	1	2	2	2	2	3	1	2	1	5	4	2	4	2	4	4	1	4	3	3	3	4	3	4
74	1	3	1	1	1	1	2	2	1	2	1	2	1	1	2	2	2	3	3	2	2	2	2	3	3	2	2	2	3	2	3	1	1	1	4	4	2	3	2	4	4	1	4	4	3	2	3	2	4
49	2	2	1	3	2	2	2	3	2	1	1	2	3	3	2	3	3	3	3	2	2	3	2	3	3	2	2	2	2	2	3	3	3	4	3	3	1	1	3	3	2	3	2	4	2	2	1	3	2
56	2	3	1	1	2	1	4	4	4	4	2	4	4	1	2	4	1	2	2	1	1	1	1	4	2	2	2	4	2	4	2	4	4	4	2	1	3	2	2	2	1	4	4	4	3	4	4	3	3
69	1	1	1	4	1	2	2	2	1	1	1	4	3	1	2	3	2	2	2	1	1	1	1	3	2	2	4	4	4	4	4	4	4	4	3	1	1	2	2	3	2	2	4	2	3	3	3	4	3
50	2	1	1	1	1	2	3	1	1	1	1	2	2	2	1	1	1	1	1	1	1	2	1	1	1	1	4	4	3	3	2	4	4	3	4	5	2	1	2	4	3	1	3	2	4	2	4	3	3
55	2	2	1	1	1	3	2	3	2	3	1	3	3	3	1	3	2	2	1	1	1	1	1	2	1	2	4	4	3	3	2	4	4	4	6	5	3	1	3	2	2	2	1	2	4	3	4	2	4
41	1	2	1	2	3	2	3	2	1	2	1	4	3	1	1	2	1	2	1	1	1	1	1	2	1	2	1	1	1	1	1	4	3	4	6	6	2	1	1	4	3	1	2	2	3	1	3	3	4
70	2	1	1	4	1	2	4	4	4	3	4	4	4	1	1	3	1	1	2	1	1	2	1	2	1	1	1	2	4	2	1	2	1	2	3	4	4	2	1	4	2	1	2	1	4	4	4	4	4
58	2	4	1	1	1	1	4	4	4	3	3	4	4	2	3	3	1	2	1	1	1	2	1	2	1	1	2	2	2	2	1	2	3	1	3	3	2	2	1	3	3	2	2	2	2	3	3	2	3
60	1	3	4	4	2	2	2	2	1	3	2	4	4	2	2	3	2	2	1	1	1	2	1	2	2	3	2	3	2	2	1	3	3	3	3	3	1	1	3	3	2	4	2	2	3	2	1	2	4
70	1	1	1	4	2	2	3	3	1	3	2	3	2	1	3	3	1	3	1	1	1	1	1	2	3	1	1	2	1	2	2	3	3	1	3	3	1	3	1	1	3	1	3	3	3	2	4	4	3
39	1	4	1	2	1	1	2	2	2	2	1	3	3	2	2	3	1	2	2	2	1	1	1	2	1	1	3	2	2	2	2	3	3	2	3	3	3	2	1	3	3	2	2	3	3	3	3	3	3
63	1	2	1	1	1	1	1	2	1	2	1	3	4	1	1	2	2	2	2	1	1	1	1	1	1	1	1	1	3	2	2	2	1	3	5	5	2	1	1	3	2	1	2	2	4	3	4	3	4
69	2	3	1	1	1	1	3	3	2	2	1	1	3	1	1	2	2	2	1	1	1	2	1	2	1	1	2	2	2	2	2	2	2	3	5	5	4	1	2	4	2	2	2	2	3	4	3	3	4
38	2	1	1	4	1	2	1	1	1	1	1	1	1	1	1	1	1	1	1	1	1	1	1	1	1	1	1	1	1	1	1	3	2	3	7	7	1	1	1	4	3	1	2	4	4	4	4	4	4
45	2	3	1	2	1	3	2	2	1	1	1	1	1	2	1	1	1	2	1	1	1	1	2	2	1	1	3	3	3	2	2	4	1	4	5	5	2	1	2	4	2	2	3	3	3	3	3	3	4
56	2	2	1	4	2	2	2	2	1	2	1	1	2	2	2	2	1	2	1	1	1	1	1	2	1	1	1	2	2	2	1	4	2	4	3	3	4	1	1	4	2	1	4	2	4	4	4	4	4
37	2	2	1	2	1	1	1	1	1	1	1	1	1	1	1	1	1	1	1	1	1	1	1	1	1	2	1	1	2	1	1	2	1	2	7	7	2	1	1	4	3	1	2	2	3	3	4	4	4
42	2	4	1	2	1	2	2	1	1	1	1	1	2	1	1	1	1	1	1	1	1	1	1	1	1	1	1	1	1	1	1	1	2	2	6	6	1	3	1	4	4	1	2	3	2	2	4	2	4
42	2	1	1	4	1	2	2	3	2	2	1	2	3	2	2	3	4	2	1	2	1	1	1	2	2	3	2	3	3	2	2	4	3	3	1	1	3	2	2	3	2	2	2	2	3	3	3	2	4
53	2	2	1	4	1	2	1	1	1	1	1	1	1	1	1	1	1	2	2	2	1	1	1	1	1	1	4	4	1	3	1	3	1	3	6	7	2	1	2	3	4	1	2	2	3	1	4	1	4
39	1	4	1	2	3	2	3	3	2	1	1	2	2	1	2	3	2	2	2	1	1	1	1	2	2	2	2	2	2	2	2	2	2	2	5	5	2	1	3	4	2	2	2	2	3	3	2	3	4
76	2	1	1	4	4	2	2	4	1	2	1	2	1	1	2	2	1	2	2	2	1	2	1	3	1	1	2	2	2	2	2	4	2	4	4	4	1	1	1	3	4	1	3	3	1	2	4	1	4
51	2	2	1	4	1	2	1	3	2	3	3	3	4	2	2	4	2	2	2	2	2	2	2	3	3	3	2	3	3	3	3	3	4	4	3	3	2	1	3	4	3	3	3	3	4	4	4	3	4
72	1	1	4	4	2	2	2	2	1	2	2	2	2	2	2	3	2	2	2	1	2	1	1	2	2	2	2	2	2	2	3	3	3	3	4	4	1	3	3	3	3	2	3	3	3	3	3	3	3
60	2	2	1	2	1	2	1	1	1	2	1	1	1	1	1	1	1	1	1	1	1	1	1	1	1	1	1	2	1	1	1	1	1	3	5	5	3	1	1	4	2	2	1	2	3	3	4	4	4
43	1	4	1	1	2	1	2	2	2	2	1	2	2	2	2	2	2	2	1	1	1	1	1	2	2	1	2	2	2	2	2	2	2	1	7	7	1	1	1	3	2	2	3	4	1	1	4	3	3
53	2	2	1	4	1	2	2	2	1	2	1	2	2	1	1	2	2	3	1	1	1	2	1	2	1	2	2	2	1	1	1	3	1	4	7	7	1	1	1	4	4	1	3	4	3	3	4	1	4
76	2	1	1	4	1	2	4	4	2	2	1	4	4	1	1	2	4	4	4	1	1	1	1	3	4	2	2	1	1	2	3	4	4	4	4	5	1	2	2	1	3	2	2	1	3	2	3	2	2
44	2	2	1	4	1	2	2	1	1	1	1	1	1	1	1	2	1	2	2	2	2	1	1	1	1	1	1	1	2	2	1	3	2	3	4	4	2	2	2	2	2	2	2	2	2	3	3	3	3
36	2	3	1	1	1	3	1	1	1	1	1	1	1	1	1	1	1	1	1	2	2	2	1	1	1	1	1	1	1	1	1	3	2	3	7	7	1	1	2	4	4	1	4	4	4	1	4	1	4
33	2	2	1	4	1	3	1	1	1	1	1	1	1	1	1	1	1	1	1	2	2	1	1	2	1	1	1	2	2	2	1	1	1	1	6	7	4	1	1	4	1	1	4	4	1	3	1	4	4
58	1	2	1	4	1	2	4	3	2	3	3	3	3	2	2	3	4	3	3	1	1	2	1	3	3	3	2	2	2	3	3	4	3	4	2	2	1	1	3	3	2	2	2	3	3	2	2	1	3
21	1	4	2	4	1	2	4	4	2	3	2	3	2	2	2	3	2	3	2	1	1	2	2	2	3	2	2	1	3	1	2	3	3	2	4	5	3	2	2	2	1	2	2	3	3	4	3	4	4
24	1	4	1	2	1	1	3	3	2	2	1	3	3	2	1	2	2	2	3	2	2	2	1	2	1	2	1	2	2	2	2	2	2	2	5	5	2	2	2	3	3	2	2	2	3	4	3	3	3
38	1	4	1	2	1	2	2	2	1	2	1	2	2	1	1	2	3	2	2	2	1	2	2	2	1	2	2	3	2	2	2	3	2	4	6	6	1	2	3	3	3	4	2	3	2	2	3	3	3
62	1	4	1	1	2	1	2	2	1	1	1	1	2	1	1	2	1	2	2	1	1	2	1	2	1	1	1	2	2	2	1	1	1	1	5	5	2	1	1	3	2	2	2	2	3	3	3	3	3
67	2	2	1	1	2	1	3	4	1	3	1	3	3	4	2	4	2	4	2	2	2	2	1	3	2	2	2	2	4	2	3	3	4	4	5	5	2	2	1	4	2	1	2	2	1	3	4	3	4
67	2	4	1	4	1	2	2	1	1	1	1	2	2	2	2	2	2	2	2	1	1	1	1	2	1	1	1	1	1	1	2	2	2	4	5	5	2	2	2	1	3	3	2	2	3	2	3	3	4
74	2	1	1	4	1	1	4	4	2	4	4	4	4	2	3	4	3	4	4	4	2	3	1	4	4	4	4	4	4	4	2	4	4	4	2	2	1	2	2	2	3	3	1	1	3	2	3	4	1
67	1	4	1	2	1	1	2	2	1	1	2	2	2	2	2	2	2	2	2	1	1	2	1	2	2	1	1	2	2	2	2	2	2	2	3	4	1	2	1	3	3	2	2	2	3	2	3	3	3
62	2	3	1	4	1	2	4	2	1	2	1	4	3	3	2	2	2	3	3	2	2	2	2	3	2	2	2	3	3	3	3	3	2	4	4	4	2	1	1	3	2	3	1	2	3	2	1	3	3
75	2	1	4	4	1	2	3	3	1	3	1	2	3	3	3	1	1	4	3	1	1	2	1	3	3	1	2	2	3	3	2	2	3	4	4	5	3	2	3	3	2	2	2	3	3	3	3	3	3
72	1	1	1	4	1	2	3	3	1	1	2	3	3	2	2	3	4	3	3	3	2	2	1	3	2	4	2	4	3	3	3	3	2	3	1	1	2	3	2	3	2	2	2	2	3	2	3	2	4
58	2	2	1	4	1	2	4	3	2	2	1	2	3	2	2	3	3	3	3	3	3	1	1	2	3	2	2	2	2	2	1	4	4	4	2	3	2	2	2	3	3	3	2	1	3	3	3	3	4
64	1	3	1	1	1	1	4	3	2	2	1	2	2	2	2	2	4	3	3	1	1	1	1	3	2	2	2	2	2	2	3	2	2	2	4	4	3	2	2	4	3	2	2	2	3	2	3	3	4
60	2	4	1	1	1	1	1	1	1	2	1	2	2	2	1	2	2	2	2	1	1	2	1	2	1	1	1	1	1	1	1	2	2	1	4	5	1	1	2	4	3	2	1	3	3	3	4	2	4
45	2	2	1	1	1	1	1	2	1	1	1	1	1	2	1	2	2	2	2	1	1	2	1	2	1	1	2	2	2	2	2	1	2	1	3	5	2	1	2	2	3	2	2	2	2	3	3	4	4
69	2	3	1	4	1	2	3	2	1	2	1	2	2	2	1	4	2	2	3	2	1	2	2	3	2	2	3	3	2	2	2	2	3	4	3	3	3	2	3	3	2	2	1	2	3	3	3	4	3
39	2	2	3	1	1	1	2	2	1	1	1	2	2	2	2	3	1	4	2	2	2	1	1	2	1	1	1	1	3	2	1	1	1	2	6	7	1	2	2	4	4	1	4	4	3	3	4	1	4
54	1	2	1	4	2	2	3	3	1	1	1	3	2	2	2	3	2	2	1	2	1	4	2	3	4	1	2	2	2	2	3	4	2	4	4	4	2	3	3	3	2	2	2	3	2	1	3	3	2
67	1	2	1	2	1	2	2	2	3	2	1	3	2	2	2	3	2	3	2	2	2	2	3	2	3	2	3	2	2	2	3	2	2	3	4	4	2	3	2	3	2	2	3	2	3	3	3	3	3
59	2	3	1	3	3	2	4	4	3	3	2	4	3	3	3	4	4	4	3	3	3	2	3	3	3	2	4	4	4	4	4	4	4	4	2	2	3	1	1	1	2	3	2	1	3	3	3	3	3
57	1	3	4	1	1	3	2	2	1	2	1	1	1	2	2	3	3	2	1	2	1	3	1	2	1	1	2	2	4	2	2	2	1	1	4	4	1	2	2	3	3	2	2	2	3	3	4	2	4
60	1	3	4	1	1	1	3	2	1	1	1	1	2	2	1	3	4	2	2	2	2	2	1	3	1	1	2	3	3	3	2	2	2	4	4	5	2	2	3	3	2	3	2	2	3	3	4	3	3
67	1	1	4	4	1	2	4	4	4	4	4	4	4	2	3	4	4	4	4	2	2	1	1	4	4	1	1	1	1	1	1	4	4	4	3	7	1	4	3	2	3	2	2	4	2	4	3	4	4
45	1	2	1	2	1	2	2	2	1	1	1	1	1	2	2	2	2	2	3	2	2	1	1	2	1	1	1	2	2	2	1	2	1	3	4	4	1	1	1	4	4	2	3	2	2	3	4	3	4
64	1	3	1	1	1	2	4	4	3	4	4	4	4	1	1	2	2	2	1	1	1	1	1	2	1	2	2	4	1	4	4	4	4	4	1	1	1	4	1	1	2	4	1	1	3	3	2	1	2
41	2	1	1	4	2	2	3	2	1	2	1	4	3	1	2	2	1	2	1	1	1	1	1	2	1	2	2	2	2	2	2	4	4	4	7	7	1	2	2	4	3	2	2	3	3	2	4	3	4
55	1	1	4	4	1	2	4	4	2	4	3	4	4	1	1	4	2	3	2	2	1	2	1	2	2	2	4	4	1	4	3	4	4	4	3	4	1	2	2	3	4	3	2	1	4	2	3	2	3
37	1	2	1	3	1	2	2	2	1	1	1	1	2	2	1	3	2	2	1	1	1	1	1	2	1	3	3	4	4	4	4	4	4	4	3	3	4	1	3	1	3	3	2	2	2	4	2	3	3
36	1	2	1	2	1	2	3	3	1	3	1	3	3	1	1	3	1	2	1	1	1	1	1	2	1	1	1	2	2	2	2	3	4	4	4	5	2	1	1	2	2	2	2	2	3	3	3	3	3
37	2	2	1	4	1	2	4	2	1	1	1	3	2	2	1	3	1	2	1	1	1	1	1	1	1	1	1	2	2	1	3	4	3	4	5	5	3	1	2	3	2	1	2	2	2	3	4	3	3
60	2	3	1	1	1	3	2	2	1	1	1	1	1	1	1	2	1	2	1	1	1	1	1	1	1	1	2	3	4	3	2	3	2	2	6	6	1	2	2	4	3	2	2	3	4	4	4	4	3
65	2	1	1	4	1	2	1	1	1	1	2	1	1	1	1	1	1	1	1	1	1	1	1	1	1	1	2	1	2	1	1	4	4	4	7	7	4	1	1	1	4	1	4	4	4	4	4	4	3
60	2	2	1	4	1	3	3	3	1	1	1	2	2	2	2	2	2	1	1	1	1	1	1	1	2	2	1	2	3	3	2	3	3	3	4	5	2	1	2	1	2	4	1	1	2	4	4	2	4
26	2	4	2	4	1	1	2	1	1	1	1	2	2	1	1	1	1	2	2	1	1	1	1	1	1	1	2	2	2	2	2	2	2	2	6	6	2	2	2	4	2	2	2	2	2	3	3	3	3
66	1	2	1	4	1	2	3	3	2	2	1	1	2	1	1	2	1	1	1	2	1	1	1	2	1	1	1	1	2	2	1	2	2	2	4	4	1	2	2	4	1	1	2	2	3	4	3	4	4
27	1	3	1	1	1	3	2	2	1	1	1	1	1	2	1	2	1	2	1	1	1	1	1	2	1	2	2	2	2	2	3	2	2	3	6	6	2	1	2	3	2	2	3	2	3	2	2	3	4
64	2	2	1	4	2	2	2	2	1	1	1	2	2	1	2	1	1	1	1	1	1	1	1	1	1	1	1	1	1	1	1	2	2	3	5	6	1	1	1	4	2	2	2	2	4	4	4	3	4
92	1	1	4	4	4	2	3	3	2	2	1	1	1	2	1	2	1	1	1	1	1	1	1	2	1	1	1	1	1	1	2	2	2	3	6	6	4	1	1	4	2	2	1	2	3	4	4	4	4
55	1	3	1	4	1	2	3	3	3	3	1	3	3	2	2	3	2	2	3	2	2	2	1	3	2	2	2	2	2	2	4	3	4	4	2	2	2	2	2	2	4	3	1	2	3	3	3	2	3
62	1	2	1	4	1	2	3	3	1	1	1	4	4	3	3	4	4	1	2	2	1	1	2	1	1	1	1	3	3	3	4	4	4	4	1	1	4	1	1	1	4	4	1	1	1	2	1	1	3
75	1	1	1	4	1	2	1	2	1	1	1	2	2	1	1	2	2	1	1	1	1	2	1	2	1	1	2	2	2	1	2	2	1	2	4	4	1	2	2	3	2	1	1	2	3	3	4	3	3
65	2	2	1	4	1	2	3	4	2	3	3	1	1	1	2	3	2	3	2	2	2	2	2	3	2	3	2	3	1	2	3	4	4	4	4	4	1	3	3	3	2	2	2	3	3	2	3	1	4
34	1	4	1	2	3	1	1	1	1	1	1	1	1	1	1	1	1	1	1	1	1	1	1	1	1	1	1	1	1	1	1	1	1	1	6	6	1	2	1	3	2	2	1	2	4	3	4	3	4
74	1	1	1	4	1	2	2	2	1	2	1	2	2	1	2	1	1	2	2	1	1	1	2	1	1	1	1	1	2	1	1	2	1	1	4	5	4	2	1	4	2	1	1	2	4	4	4	4	4
66	2	1	1	4	1	2	4	3	1	1	1	1	1	1	1	2	3	2	1	1	1	1	2	1	1	1	1	1	1	1	1	2	2	3	7	7	1	3	2	2	1	1	2	2	4	4	4	4	4
78	1	2	1	4	1	2	4	4	2	2	1	1	2	1	2	1	2	2	2	1	1	3	1	2	2	1	1	2	2	2	1	2	2	4	4	4	2	1	2	3	1	2	2	2	3	4	3	4	4
71	2	2	1	3	1	1	2	2	1	1	1	2	2	2	2	2	2	2	1	1	1	2	1	2	1	1	1	1	1	1	1	2	2	2	4	4	2	2	2	3	2	2	2	2	3	3	4	3	3
30	2	4	2	2	1	1	2	1	1	2	1	2	2	1	3	2	2	2	2	2	1	3	1	2	2	3	1	2	2	2	2	2	2	3	5	5	2	2	2	3	2	2	3	3	3	3	4	2	3
54	1	1	1	4	1	2	1	3	3	2	1	1	3	2	2	2	4	2	2	2	1	1	4	2	4	2	2	4	3	3	2	4	4	4	2	2	1	4	3	1	1	1	1	2	2	3	3	1	2
65	2	3	1	3	1	1	1	2	1	1	1	1	1	1	1	1	1	1	2	2	2	2	2	2	2	1	1	1	2	2	1	2	1	1	6	5	3	2	2	2	3	2	2	3	2	3	2	3	3
55	1	2	1	4	2	2	4	4	4	4	4	4	4	4	4	4	2	4	4	4	2	2	1	3	3	3	1	3	3	4	1	3	3	4	5	3	2	2	3	1	3	1	2	2	2	2	4	3	3
52	2	3	1	1	2	2	1	2	1	1	1	1	1	1	1	2	2	2	2	2	1	2	2	2	1	1	1	1	1	1	1	2	1	2	5	5	1	2	2	4	4	1	2	4	3	1	4	1	4
29	2	3	1	1	1	1	3	3	1	2	1	4	4	3	2	4	3	4	4	4	4	2	3	4	2	1	3	3	3	3	3	4	4	3	3	3	2	2	3	1	3	3	4	2	3	2	2	3	2
77	2	1	1	4	2	2	2	2	1	2	1	1	1	3	4	3	2	4	2	1	1	4	2	3	4	1	2	2	2	2	1	4	4	4	4	5	2	2	1	3	1	3	2	2	3	2	3	3	2
66	2	3	1	1	1	1	1	2	1	1	2	1	1	1	1	1	1	1	1	1	1	1	1	2	1	1	2	2	1	2	1	2	1	2	6	6	2	1	2	3	3	2	3	2	4	3	4	2	4
53	2	2	1	3	3	3	1	1	1	2	1	1	1	1	1	2	1	1	1	1	1	2	1	1	1	1	1	1	2	2	1	1	1	1	7	7	1	2	1	4	3	1	1	2	4	4	4	4	4
46	1	2	3	4	1	2	1	1	1	2	1	1	1	2	2	2	2	2	2	2	2	2	2	2	2	2	2	2	2	2	3	2	3	4	4	5	1	2	2	4	3	3	2	2	3	2	3	2	4
51	2	4	1	1	1	3	1	2	2	1	1	2	2	1	1	3	3	3	2	2	1	2	1	2	1	1	1	2	2	2	2	2	2	2	4	5	1	2	2	4	3	1	3	3	2	2	3	2	4
69	2	4	1	4	1	2	3	3	2	2	1	2	2	1	1	2	3	2	1	1	1	3	1	2	1	2	2	2	3	2	2	3	2	3	3	3	3	1	2	2	3	2	2	2	4	3	4	3	4
65	1	1	1	2	1	2	2	3	2	1	2	2	2	1	2	2	3	3	2	2	1	1	1	3	1	2	4	4	3	4	4	2	2	3	4	4	2	3	3	3	3	1	2	2	3	4	2	3	4
67	2	2	1	4	3	2	2	3	3	1	1	1	1	3	3	4	3	3	3	1	1	2	1	3	2	2	2	2	3	3	3	2	2	2	2	2	3	2	3	3	3	3	3	3	3	3	2	4	3
54	2	3	1	1	1	1	2	2	1	1	1	1	2	1	1	2	2	2	1	1	1	1	1	1	1	1	2	2	2	2	2	4	4	4	4	4	3	2	2	3	2	2	1	2	3	3	3	3	4
53	2	2	1	4	1	2	2	2	1	2	1	2	2	2	1	2	3	3	2	2	2	4	1	2	2	2	3	3	3	3	3	3	3	3	3	3	2	2	2	3	2	2	2	2	3	2	3	3	3
39	1	2	1	4	1	2	2	2	1	1	1	2	3	2	1	2	2	2	1	1	1	1	1	2	2	1	1	1	2	1	2	2	2	2	4	4	2	2	1	3	2	2	2	3	3	3	4	3	4
20	1	3	2	4	1	1	1	2	2	2	1	1	3	2	1	2	1	1	2	2	1	2	2	2	1	1	1	2	1	2	3	3	3	3	6	7	2	2	1	4	2	2	2	2	1	3	3	3	4
69	1	4	1	1	2	2	2	2	2	3	1	2	2	1	2	3	2	3	2	2	1	1	1	2	2	1	2	2	2	2	2	2	2	2	3	7	2	1	2	4	3	2	2	2	3	2	2	3	4
18	2	4	2	4	1	2	2	2	1	1	1	2	2	2	1	1	1	3	1	1	1	1	1	1	1	2	2	2	1	3	1	3	2	4	6	6	2	3	3	3	2	1	3	2	2	3	2	2	4
68	1	1	1	4	1	2	2	3	2	1	1	2	3	2	4	2	3	3	3	2	2	1	1	2	3	4	2	2	3	3	2	4	4	4	3	3	2	1	2	3	2	2	2	2	2	3	3	3	3
36	2	3	1	4	1	1	1	1	1	1	1	1	1	1	2	2	2	2	1	1	1	2	1	1	1	1	1	1	2	2	1	2	2	2	5	6	2	1	2	3	3	1	4	4	2	3	3	1	3
75	1	2	1	1	1	1	4	4	4	3	4	4	4	1	2	3	1	3	3	1	1	1	1	3	2	4	1	2	3	1	4	3	3	1	2	2	4	1	2	3	3	2	2	2	3	3	3	4	4
62	1	2	1	4	1	2	3	2	1	2	1	2	2	2	2	3	1	3	2	1	1	1	1	2	1	2	2	2	1	2	2	2	2	2	2	3	2	2	1	3	2	2	2	1	3	3	4	4	3
67	2	1	4	4	2	2	3	3	2	2	1	1	1	1	2	3	1	2	1	1	1	1	1	2	2	1	2	1	3	1	2	1	2	3	5	5	1	2	2	3	1	2	2	2	2	4	4	4	4
66	2	2	1	4	1	2	2	3	2	2	1	3	3	1	2	3	2	3	2	2	2	1	1	3	2	2	2	2	2	2	2	2	2	3	4	5	2	1	1	2	2	2	2	1	3	3	3	3	3
53	2	2	4	4	1	2	2	2	1	2	1	2	2	1	1	2	2	2	2	2	2	2	1	2	1	2	2	2	2	2	2	2	2	3	4	7	2	2	2	3	2	1	2	2	2	3	3	3	4
48	2	4	1	1	1	1	1	1	1	1	1	2	1	1	1	1	1	2	1	1	1	1	1	1	1	1	2	2	2	2	1	4	4	2	4	4	1	2	2	3	2	1	1	2	4	3	4	3	4
41	1	3	1	1	1	1	1	2	1	2	1	2	2	2	1	2	1	2	1	1	1	3	1	2	1	2	2	2	2	2	2	2	3	2	5	5	1	1	2	3	2	2	2	2	3	2	2	3	3
36	1	3	1	1	1	2	1	1	1	1	1	2	2	2	2	2	2	1	1	1	1	1	1	1	1	1	3	2	3	2	1	1	1	2	6	7	1	2	2	4	3	2	3	3	3	2	4	1	4
46	1	2	1	2	1	3	1	1	1	2	1	1	1	1	2	2	1	1	1	1	1	1	1	1	1	1	1	1	2	1	2	3	1	4	5	6	1	1	1	4	3	1	1	2	3	2	4	2	4
39	2	3	1	2	1	1	3	2	1	1	1	3	2	3	1	3	1	4	1	1	1	1	1	2	1	1	1	1	2	2	1	2	2	4	4	4	3	1	1	3	3	1	1	2	3	3	4	2	4
49	2	1	1	3	1	3	2	2	1	2	1	3	3	1	2	2	1	3	1	1	1	1	1	2	2	1	2	2	2	2	1	3	2	3	4	5	1	3	2	3	4	2	2	2	3	1	2	2	3
[truncated: 17 more columns]
